# Supplementary material for: GISTIC2.0 facilitates sensitive and confident localization of the targets of focal somatic copy-number alteration in human cancers
Source: Genome Biol. 2011 Apr 28;12(4):R41. doi: 10.1186/gb-2011-12-4-r41 (PMC3218867; doi:10.1186/gb-2011-12-4-r41)
Supplement: Additional file 4 — Supplementary Table S1: comparison of amplitude and length-based filtering of SCNAs. Supplementary Table 1 compares the GISTIC results obtained using low and high amplitude thresholds with those obtained using a focal length threshold on 178 GBM samples. [file gb-2011-12-4-r41-S4.XLSX]

## Sheet: Supplementary Table 1
Supplementary Table 1: Comparison of Amplitude and Length-Based Filtering of SCNAs
		Low Amplitude Threshold		High Amplitude Threshold		Length Threshold
Peak Type	Putative Gene Target	GISTIC Wide Peak Region	GISTIC q-value	GISTIC Wide Peak Region	GISTIC q-value	GISTIC Wide Peak Region	GISTIC q-value
Amp	EGFR	chr7:55007769-55027162	2.13e-254	chr7:55007769-55027162	1.15e-223	chr7:55007769-55027162	8.88e-221
Amp	CDK4	chr12:56411706-56441488	1.35e-44	chr12:56411706-56441488	2.22e-45	chr12:56411706-56441488	8.41e-47
Amp	MDM2	chr12:67458319-67546694	8.87e-32	chr12:67458319-67546694	1.55e-34	chr12:67458319-67536747	9.74e-36
Amp	PDGFRA	chr4:54535869-54853152	1.02e-29	chr4:54836877-54892681	5e-28	chr4:54563226-54853152	2.43e-29
Amp	MDM4	chr1:202766881-202781625	9.75e-19	chr1:202766881-202781625	5.55e-14	chr1:202766881-202781625	5.29e-16
Amp	MET	chr7:116101460-116366278	0.0089747	chr7:116114259-116133838	9.92e-09	chr7:116114259-116133838	2.09e-09
Amp	HMGA2	---	---	chr12:64156569-64254522	0.0040288	chr12:64156569-64254522	0.0007799
Amp	AKT3	chr1:241848715-242809557	0.018869	chr1:241848715-242809557	0.0042143	chr1:241848715-242809557	0.0022486
Amp	AKT1	chr14:104220465-106084805	0.065203	---	---	chr14:104220465-106084805	0.009963
Amp	CDK6	---	---	chr7:91681231-92838367	0.21639	chr7:91681231-92433690	0.011415
Amp	PIK3CA	chr3:180370329-180374917	0.0028146	---	---	chr3:180370329-180374917	0.013703
Amp	CCND2	---	---	chr12:4262792-4303899	0.22381	chr12:4262792-4303899	0.10965
Amp	MLLT10	---	---	---	---	chr10:21781465-22141811	0.16786
Del	CDKN2A/2B	chr9:22065339-22072580	4.09e-206	chr9:22065339-22072580	8.85e-199	chr9:22065339-22078259	1.67e-206
Del	RB1	chr13:49904692-50656053	1.67e-18	chr13:47912336-48043424	8.54e-06	chr13:50574664-50594793	1.09e-09
Del	QKI	chr6:163721883-164096255	1.55e-07	chr6:163721883-164096255	0.00012266	chr6:163979582-163984778	5.93e-08
Del	CDKN2C	chr1:51051237-51226466	0.014353	chr1:51051237-51226466	7.69e-05	chr1:51106831-51210952	3.04e-07
Del	PTEN	chr10:89569695-89600549	3.4e-67	chr10:89569695-89602003	5.53e-26	chr10:89569695-89602003	2e-05
Del	CSMD1	---	---	chr8:3571109-3575595	0.091707	chr8:3571109-3575595	0.004201
Del	WWOX	chr16:77355337-77598385	0.11734	---	---	chr16:77355337-77598385	0.028168
Del	NF1	---	---	---	---	chr17:26395923-26496098	0.063114
Del	CDKN1B	---	---	---	---	chr12:12562372-12765923	0.092163

## Sheet: GISTIC-Low Amplitude Threshold
Type	GISTIC Peak Region	Residual Q-value	# Genes	Putative Target
Amp	chr7:55007769-55027162	2.13e-254	0	EGFR
Amp	chr12:56411706-56441488	1.35e-44	4	CDK4
Amp	chr12:67458319-67546694	8.87e-32	2	MDM2
Amp	chr4:54535869-54853152	1.02e-29	4	PDGFRA
Amp	chr1:202766881-202781625	9.75e-19	1	MDM4
Amp	chr2:88911869-89266853	4.28e-17	0	---
Amp	chr19:18419494-18671875	1.91e-12	9	---
Amp	chr7:145095043-145390033	2.68e-10	0
Amp	chr20:25610954-26034113	2.92e-09	1	---
Amp	chr12:62822393-62943409	7.95e-06	2	---
Amp	chr12:65881536-66022225	6.86e-05	1	---
Amp	chr12:59550576-59651211	0.00085174	0	---
Amp	chr7:32463807-32954686	0.0018962	4	---
Amp	chr3:180370329-180374917	0.0028146	1	PIK3CA
Amp	chr7:116101460-116366278	0.0089747	2	MET
Amp	chr1:241848715-242809557	0.018869	5	AKT3
Amp	chr12:57250557-57350383	0.032511	0	---
Amp	chr12:67172801-67226091	0.04609	0	---
Amp	chr11:126705775-126709173	0.054748	0	---
Amp	chr14:104220465-106084805	0.065203	21	AKT1
Amp	chr12:55964838-56090302	0.077429	1	---
Amp	chr12:66679948-66764237	0.077429	0	---
Amp	chr12:56138636-56211967	0.10831	7	---
Amp	chr12:44740679-45024989	0.17804	1	---
Amp	chr1:16019769-16090789	0.24085	1	---
Amp	chr5:24025070-24618669	0.24085	1	---
Amp	chr12:69612281-69740314	0.24085	0	---
Del	chr9:22065339-22072580	4.09e-206	0	CDKN2A/2B
Del	chr10:89569695-89600549	3.4e-67	0	PTEN
Del	chr13:49904692-50656053	1.67e-18	2	RB1
Del	chr14:106215124-106368585	2.12e-12	0	---
Del	chr22:46632824-46810331	2.83e-12	0	---
Del	chr6:163721883-164096255	1.55e-07	1	QKI
Del	chr1:7745311-8163735	2.15e-06	7	---
Del	chr10:5074729-5093491	0.00012432	0	---
Del	chr11:1930606-2043583	0.0035397	2	---
Del	chr15:32773369-34707883	0.013587	7	---
Del	chr1:51051237-51226466	0.014353	2	CDKN2C
Del	chr10:133811485-135374737	0.054295	29	---
Del	chr17:6079656-6088811	0.063605	0	---
Del	chr12:66306808-66359092	0.074072	1	---
Del	chr16:77355337-77598385	0.11734	1	WWOX

## Sheet: GISTIC-High Amplitude Threshold
Type	GISTIC Peak Region	Residual Q-value	# Genes	Putative Target
Amp	chr7:55007769-55027162	1.15e-223	0	EGFR
Amp	chr12:56411706-56441488	2.22e-45	4	CDK4
Amp	chr12:67458319-67546694	1.55e-34	2	MDM2
Amp	chr4:54836877-54892681	5e-28	1	PDGFRA
Amp	chr1:202766881-202781625	5.55e-14	1	MDM4
Amp	chr7:116114259-116133838	9.92e-09	1	MET
Amp	chr12:62822393-62943409	7.12e-08	2	---
Amp	chr12:65881536-66022225	7.23e-07	1	---
Amp	chr7:55691940-55791074	1.08e-05	0	---
Amp	chr2:88911869-89266853	1.23e-05	0	---
Amp	chr12:59550576-59651211	1.86e-05	0	---
Amp	chr12:55964838-56057419	4.97e-05	1	---
Amp	chr7:56392234-57199052	5.76e-05	1	---
Amp	chr7:52639081-52776121	0.00021337	0	---
Amp	chr12:57250557-57350383	0.00055673	0	---
Amp	chr12:66804145-66843582	0.0010211	1	---
Amp	chr12:67172801-67226091	0.001706	0	---
Amp	chr12:56138636-56211967	0.0023104	7	---
Amp	chr12:64156569-64254522	0.0040288	0	HMGA2
Amp	chr1:241848715-242809557	0.0042143	5	AKT3
Amp	chr12:68819145-68960921	0.0076966	1	---
Amp	chr12:56884764-56963222	0.01995	0	---
Amp	chr12:44710119-45024989	0.02163	1	---
Amp	chr12:69289133-69542958	0.02163	2	---
Amp	chr12:68264891-68332948	0.037582	2	---
Amp	chr7:144469622-145445822	0.063362	1	---
Amp	chr7:78441639-78735106	0.075632	1	---
Amp	chr12:59936529-60086429	0.075632	0	---
Amp	chr12:64490341-64619705	0.091753	1	---
Amp	chr7:55192822-55310065	0.11167	1	---
Amp	chr7:141945501-142210593	0.11167	2	---
Amp	chr7:67491267-67869332	0.15562	0	---
Amp	chr12:58473933-58614293	0.15562	0	---
Amp	chr7:13905079-13987619	0.18559	1	---
Amp	chr7:32463807-33587423	0.18559	8	---
Amp	chr12:50943235-51103067	0.18559	6	---
Amp	chr12:60675183-60795594	0.18559	1	---
Amp	chr12:61316121-61883247	0.18559	2	---
Amp	chr12:66679948-66764237	0.21453	0	---
Amp	chr7:91681231-92838367	0.21639	11	CDK6
Amp	chr12:4262792-4303899	0.22381	2	CCND2
Del	chr9:22065339-22072580	8.85e-199	0	CDKN2A/2B
Del	chr10:89569695-89602003	5.53e-26	0	PTEN
Del	chr10:6091514-6354267	8.9e-14	3	---
Del	chr10:134718584-135374737	3.95e-11	19	---
Del	chr9:26307974-26364297	4.98e-10	0	---
Del	chr10:49609324-49629650	4.49e-08	0	---
Del	chr13:47912336-48043424	8.54e-06	2	RB1
Del	chr14:106215124-106368585	1.8e-05	0	---
Del	chr1:51051237-51226466	7.69e-05	2	CDKN1C
Del	chr9:23648816-23737516	7.69e-05	1	---
Del	chr6:163721883-164096255	0.00012266	1	QKI
Del	chr10:83791437-83815959	0.00038824	1	---
Del	chr9:1480557-1609943	0.00065605	0	---
Del	chr10:89879859-90034146	0.0014935	1	---
Del	chr14:32893000-32902225	0.0036362	1	---
Del	chr22:46053906-46316318	0.0036362	0	---
Del	chr9:22505739-22573560	0.015334	0	---
Del	chr10:68093178-68147675	0.021486	1	---
Del	chr9:24754087-24806717	0.031298	0	---
Del	chr13:67006295-67020238	0.031298	0	---
Del	chr1:7745311-8163735	0.033846	7	---
Del	chr10:109386789-109793021	0.037291	0	---
Del	chr9:21068876-21181876	0.044266	3	---
Del	chr8:3571109-3575595	0.091707	1	CSMD1
Del	chr6:67842459-67847168	0.10788	0	---
Del	chr9:29738354-29811945	0.10788	0	---
Del	chr10:89347624-89376421	0.10788	0	---
Del	chr9:25880827-25983971	0.18476	0	---
Del	chr5:165661370-165792361	0.23055	0	---
Del	chr10:44697846-44723476	0.23055	0	---
Del	chr21:46291135-46321338	0.23055	0	---

## Sheet: GISTIC-Length Threshold
Type	GISTIC Peak Region	Residual Q-value	# Genes	Putative Target
Amp	chr7:55007769-55027162	8.88e-221	0	EGFR
Amp	chr7:55747204-55833260	3.58e-49	1	---
Amp	chr12:56411706-56441488	8.41e-47	4	CDK4
Amp	chr12:67458319-67536747	9.74e-36	2	MDM2
Amp	chr4:54563226-54853152	2.43e-29	3	PDGFRA
Amp	chr2:88911869-89266853	4.46e-18	0	---
Amp	chr1:202766881-202781625	5.29e-16	1	MDM4
Amp	chr12:56149298-56211967	1.52e-15	7	---
Amp	chr12:67914293-68081614	5.82e-14	3	---
Amp	chr12:56884764-56963222	1.69e-12	0	---
Amp	chr12:55964838-56090302	3.26e-11	1	---
Amp	chr7:116114259-116133838	2.09e-09	1	MET
Amp	chr12:57250557-57318010	3.35e-09	0	---
Amp	chr12:62851658-62882992	6.79e-09	1	---
Amp	chr12:68264891-68328679	1.39e-08	2	---
Amp	chr12:57523880-57809915	3.54e-08	1	---
Amp	chr7:52607964-53128494	5.46e-08	1	---
Amp	chr12:65881536-66022225	1.09e-07	1	---
Amp	chr7:56537744-57199052	2.14e-07	1	---
Amp	chr12:68945956-68990205	2.14e-07	1	---
Amp	chr12:59550576-59651211	1.21e-06	0	---
Amp	chr12:67172801-67226091	7.06e-06	0	---
Amp	chr12:66804145-66843582	0.00018387	1	---
Amp	chr12:65434697-65550267	0.00028112	0	---
Amp	chr12:66679948-66764237	0.00028112	0	---
Amp	chr12:59936529-60086429	0.0007799	0	---
Amp	chr12:64156569-64254522	0.0007799	0	HMGA2
Amp	chr7:141945501-141961115	0.00096259	0	---
Amp	chr7:119388807-119823021	0.0014736	1	---
Amp	chr7:144469622-145445822	0.0018164	1	---
Amp	chr1:241848715-242809557	0.0022486	5	AKT3
Amp	chr12:69612281-69740314	0.0022486	0	---
Amp	chr12:62022666-62062766	0.0032656	0	---
Amp	chr11:126708728-126709173	0.0047304	0	---
Amp	chr12:63493016-63593872	0.0047304	0	---
Amp	chr12:66369057-66553868	0.0047304	0	---
Amp	chr7:152048633-152826327	0.009963	1	---
Amp	chr14:104220465-106084805	0.009963	21	AKT1
Amp	chr7:91681231-92433690	0.011415	7	CDK6
Amp	chr12:44900991-44919764	0.011415	1	---
Amp	chr12:60675183-60795594	0.011415	1	---
Amp	chr3:180370329-180374917	0.013703	1	PIK3CA
Amp	chr7:32463807-32994943	0.019624	5	---
Amp	chr12:61384789-61488487	0.019624	1	---
Amp	chr12:64490341-64619705	0.019624	1	---
Amp	chr12:58473933-58614293	0.023069	0	---
Amp	chr12:71025119-71077336	0.033861	1	---
Amp	chr7:67491267-67869332	0.04051	0	---
Amp	chr12:50943235-51100496	0.068136	6	---
Amp	chr7:78441639-78735106	0.10965	1	---
Amp	chr12:4262792-4303899	0.10965	2	CCND2
Amp	chr10:21781465-22141811	0.16786	4	MLLT10
Amp	chr12:44106437-44177965	0.21092	1	---
Amp	chr11:32387436-33587367	0.22262	11	---
Amp	chr2:9947536-19077749	0.22789	33	---
Del	chr9:22065339-22078259	1.67e-206	0	CDKN2A/2B
Del	chr9:4480135-4516752	4.87e-14	1	---
Del	chr1:7745311-8163735	2.59e-10	7	---
Del	chr13:50574664-50594793	1.09e-09	0	RB1
Del	chr6:144706425-144728555	5.93e-08	1	---
Del	chr6:163979582-163984778	5.93e-08	0	QKI
Del	chr13:67006295-67020238	5.93e-08	0	---
Del	chr1:51106831-51210952	3.04e-07	2	CDKN2C
Del	chr1:4135674-4314575	9.45e-07	0	---
Del	chr10:89569695-89602003	2e-05	0	PTEN
Del	chr14:106288113-106368585	3.59e-05	0	---
Del	chr22:45049786-46652641	6.25e-05	7	---
Del	chr1:21397816-22253129	0.00085755	10	---
Del	chr8:3571109-3575595	0.004201	1	CSMD1
Del	chr19:49333493-56799989	0.004201	249	---
Del	chr14:32893000-32901175	0.0053559	1	---
Del	chr4:182350615-182554868	0.0089379	0	---
Del	chr11:1930606-2043583	0.017753	2	---
Del	chr12:66290154-66374075	0.017753	1	---
Del	chr17:6079656-6088811	0.022448	0	---
Del	chr3:192914191-193150470	0.028168	0	---
Del	chr5:165771453-165803886	0.028168	0	---
Del	chr12:128805595-129145046	0.028168	1	---
Del	chr15:32708051-36796263	0.028168	13	---
Del	chr16:77355337-77598385	0.028168	1	WWOX
Del	chr21:46291135-46321338	0.028168	0	---
Del	chr12:60547333-60565507	0.043205	1	---
Del	chr1:213922618-213933860	0.052027	1	---
Del	chr11:79842420-79890745	0.063114	0	---
Del	chr17:26395923-26496098	0.063114	1	NF1
Del	chr3:117379569-117389782	0.092163	1	---
Del	chr12:12562372-12765923	0.092163	4	CDKN1B
Del	chr4:13300474-13362414	0.13624	0	---
Del	chr1:91575817-91795563	0.15908	2	---
Del	chr5:23827535-25363792	0.19264	1	---
Del	chr6:120501-135043	0.19264	0	---
