# Supplementary material for: GISTIC2.0 facilitates sensitive and confident localization of the targets of focal somatic copy-number alteration in human cancers
Source: Genome Biol. 2011 Apr 28;12(4):R41. doi: 10.1186/gb-2011-12-4-r41 (PMC3218867; doi:10.1186/gb-2011-12-4-r41)
Supplement: Additional file 6 — Supplementary Table S2: comparison of GeneGISTIC and standard GISTIC deletions analysis. Supplementary Table 2 compares the GISTIC results obtained using the standard GISTIC deletions analysis with those obtained using GeneGISTIC on 178 GBM sanples. [file gb-2011-12-4-r41-S6.XLS]

## Sheet: Supplementary Table 2
Supplementary Table 2: Comparison of GeneGISTIC and Standard GISTIC Deletions Analysis
Deleted Gene	Rank by Gene GISTIC	Gene GISTIC q-value	Rank by Regular GISTIC	Regular GISTIC q-value
CDKN2A	1	1.3309e-182	1	7.3801e-175
PTEN	2	6.3205e-20	2	5.4511e-18
PARK2	5	1.1236e-10	6	1.6272e-08
RB1	4	2.5884e-10	13	0.0012942
CDKN2C	8	0.00018427	10	0.00063072
PTPRD	10	0.00047434	21	0.023251
CSMD1	11	0.00070839	14	0.0025935
NF1	18	0.013965	Not found	>0.25
CDKN1B	26	0.083764	38	0.19372

## Sheet: GeneGISTIC deletion peaks
Cytoband	GISTIC Wide Peak	GISTIC q-value	Putative Target
9p21.3	chr9:21855498-22438737	1.3309e-182	CDKN2A/2B
10q23.31	chr10:89567727-90024018	6.3205e-20	PTEN
1p36.23	chr1:6682059-8309316	5.366e-12
6q26	chr6:161613089-165618151	1.1236e-10	PARK2
13q14.3	chr13:47731768-59138002	2.5884e-10	RB1
22q13.31	chr22:44744559-49691432	1.1171e-05
14q32.33	chr14:104138780-106368585	4.3566e-05
1p33	chr1:50652354-51478289	0.00018427	CDKN2C
19q13.33	chr19:49328643-56715789	0.0003866
9p23	chr9:7789607-12683402	0.00047434	PTPRD
8p23.2	chr8:2080589-6255647	0.00070839	CSMD1
14q13.1	chr14:32371600-33463751	0.0012246
11p15.5	chr11:1-3206404	0.004063
15q13.1	chr15:27197255-27779761	0.0043547
10q23.1	chr10:82396255-85894629	0.0057577
12q14.1	chr12:57598655-61826561	0.007066
9p21.3	chr9:22439926-25667214	0.011716
17q11.2	chr17:26350862-26746744	0.013965	NF1
6q24.2	chr6:144549216-145991965	0.018446
9p21.3	chr9:19440112-20649504	0.033574
10p15.2	chr10:1766485-3169967	0.033574
16q24.2	chr16:48693043-88827254	0.036918
10q11.23	chr10:52314091-53747935	0.070315
10q26.13	chr10:126664979-127400271	0.074672
9p21.1	chr9:27562512-28858209	0.078073
12p13.1	chr12:12706086-12812399	0.083764	CDKN1B
1q41	chr1:212576739-224041893	0.092475
3q29	chr3:191846674-198721754	0.099932
10p12.31	chr10:1161824-51735574	0.11256
13q22.3	chr13:56611368-102500664	0.12468
10q21.3	chr10:65049604-68599244	0.13148
9q12	chr9:38412124-70235619	0.13844
13q13.1	chr13:1-47708275	0.15221
6p25.3	chr6:1-430556	0.166
8p23.3	chr8:1-607624	0.17238
3q13.31	chr3:116922698-120103518	0.18007
1p36.12	chr1:20981615-23221318	0.19263
16p12.2	chr16:14667484-28215440	0.20184
4q34.3	chr4:1-191273063	0.24515

## Sheet: Standard GISTIC deletion peaks
Cytoband	GISTIC Wide Peak	GISTIC q-value	Putative Target
9p21.3	chr9:21995318-22001655	7.3801e-175	CDKN2A/2B
10q23.2	chr10:89589335-89601600	5.4511e-18	PTEN
1p36.23	chr1:7740906-7822244	9.1314e-10
14q32.33	chr14:106287352-106368585	3.4403e-09
13q21.32	chr13:67015195-67020778	4.3932e-09
6q26	chr6:163979127-163984819	1.6272e-08	PARK2
10q23.31	chr10:89972719-89988262	1.8407e-05
22q13.31	chr22:44825762-44913242	9.0011e-05
9p21.2	chr9:26181932-26184895	0.00058666
1p33	chr1:51098940-51211740	0.00063072	CDKN2C
14q13.1	chr14:32897384-32901713	0.0011061
10q11.21	chr10:44697846-44725538	0.0012942
13q14.2	chr13:47909687-47962966	0.0012942
8p23.2	chr8:3571679-3575172	0.0025935	CSMD1
19q13.33	chr19:49331399-63811651	0.0036649
9p21.3	chr9:21164142-21176567	0.011128
10q23.2	chr10:89347497-89379321	0.011286
9p21.3	chr9:23796497-23817410	0.013456
11p15.5	chr11:1-3137660	0.014223
10q23.1	chr10:83791437-83815707	0.020945
9p24.1	chr9:8245735-8252270	0.023251	PTPRD
4q34.3	chr4:182537130-182651590	0.02578
21q22.3	chr21:46295824-46327738	0.030286
16q24.1	chr16:70592861-88827254	0.037371
17p13.2	chr17:6079496-6088811	0.052717
10q11.23	chr10:52980195-52984610	0.057588
15q13.1	chr15:27197871-27219056	0.057588
3q28	chr3:192241618-196987037	0.074161
5q34	chr5:165771421-165792560	0.078221
9p22.1	chr9:19719665-19750152	0.078221
11q14.1	chr11:80078743-80087660	0.08663
6p25.3	chr6:129657-137105	0.099507
1q41	chr1:212775322-223662952	0.10988
6q24.1	chr6:111966346-147764777	0.11701
12q24.33	chr12:129051441-129063563	0.12047
10q26.13	chr10:126692805-126708138	0.1527
10p15.1	chr10:4335832-4345637	0.16054
12p13.1	chr12:12754738-12770836	0.19372	CDKN1B
