# Supplementary material for: GISTIC2.0 facilitates sensitive and confident localization of the targets of focal somatic copy-number alteration in human cancers
Source: Genome Biol. 2011 Apr 28;12(4):R41. doi: 10.1186/gb-2011-12-4-r41 (PMC3218867; doi:10.1186/gb-2011-12-4-r41)
Supplement: Additional file 8 — Supplementary Table S3: new peaks detected by arbitrated peel-off. Supplementary Table 3 compares the GISTIC results obtained using the standard peel-off algorithm with those obtained using arbitrated peel-off on 178 GBM samples. [file gb-2011-12-4-r41-S8.XLS]

## Sheet: Supplementary Table 3
Supplementary Table 3: New Peaks Detected by Arbitrated Peel-off
Peak Type	Cytoband	GISTIC Wide Peak	GISTIC q-value	Candidate Genes
Amp	12q14.1	chr12:56951397-56961481	0.050071	XRCC6BP1
Amp	12q14.3	chr12:65511762-65540471	0.093136	GRIP1
Amp	7q35	chr7:145094861-145142626	0.16235	CNTNAP2
Amp	12q14.3	chr12:63492910-63553868	0.2093	GNS
Del	9p21.3	chr9:19776372-20649504	0.00064395	MLLT3
Del	1p36.32	chr1:1-6190511	0.024066
Del	13q13.1	chr13:32246569-32575970	0.037605	KL
Del	10q11.23	chr10:50413548-50565460	0.061814	CHAT
Del	14q32.13	chr14:34000679-106368585	0.11797
Del	12q15	chr12:64847147-67368862	0.13844	DYRK2
Del	19q13.42	chr19:49328643-63811651	0.166
Del	15q21.1	chr15:28157324-49528292	0.19263	NDNL2

## Sheet: Standard peel-off
Peak Type	Cytoband	GISTIC Wide Peak	GISTIC q-value
Amp	1q32.1	chr1:202683648-202796430	6.1516e-14
Amp	1q44	chr1:241498341-242804011	0.095357
Amp	2p11.2	chr2:88911125-89266853	1.1568e-29
Amp	3q26.32	chr3:180370284-180374938	0.0093644
Amp	4q12	chr4:54506016-54542609	8.5222e-35
Amp	7p14.3	chr7:31697222-33870848	0.16201
Amp	7p12.1	chr7:52638672-52763350	0.0097093
Amp	7p11.2	chr7:54931811-55023607	4.2505e-148
Amp	7p11.2	chr7:55192896-55257547	0.00045478
Amp	7p11.2	chr7:56533410-56570971	0.025679
Amp	7q21.2	chr7:91848605-92368284	0.030638
Amp	7q31.2	chr7:116121388-116128528	2.9716e-10
Amp	7q33	chr7:133102550-133123717	0.15836
Amp	7q34	chr7:141945501-141962184	0.0090899
Amp	10p12.31	chr10:1-32166865	0.12227
Amp	11q24.2	chr11:126705775-126709192	0.00059877
Amp	12p13.32	chr12:4266037-4283277	0.077723
Amp	12q13.11	chr12:44900087-44925483	0.10635
Amp	12q13.13	chr12:50452742-50581408	0.2093
Amp	12q13.3	chr12:56024754-56057419	0.027675
Amp	12q13.3	chr12:56191853-56212013	0.001583
Amp	12q14.1	chr12:56411663-56442647	4.2474e-52
Amp	12q14.1	chr12:57565928-57598379	0.01144
Amp	12q14.1	chr12:59562971-59601854	0.0061617
Amp	12q14.1	chr12:60758704-60800636	0.13203
Amp	12q14.2	chr12:62850425-62947127	0.00057828
Amp	12q14.3	chr12:64170512-64197722	0.084045
Amp	12q14.3	chr12:64487645-64529768	0.13032
Amp	12q14.3	chr12:65874484-65951365	2.2374e-05
Amp	12q15	chr12:66822896-66834781	0.00068669
Amp	12q15	chr12:67172558-67226091	0.0057312
Amp	12q15	chr12:67457108-67509266	3.7877e-28
Amp	12q15	chr12:68262468-68328705	0.12732
Amp	12q15	chr12:68947995-68960987	0.085719
Amp	12q15	chr12:69326660-69340416	0.0053153
Amp	14q32.33	chr14:104211782-106085594	0.0049426
Del	1p36.23	chr1:6682059-8309316	5.366e-12
Del	1p36.12	chr1:20981615-23221318	0.19263
Del	1p33	chr1:50652354-51478289	0.00018427
Del	1q41	chr1:212576739-224041893	0.092475
Del	3q13.31	chr3:116922698-120103518	0.18007
Del	3q29	chr3:191846674-198721754	0.099932
Del	4q34.3	chr4:1-191273063	0.24515
Del	6p25.3	chr6:1-430556	0.166
Del	6q24.2	chr6:144549216-145991965	0.018446
Del	6q26	chr6:161613089-165618151	1.1236e-10
Del	8p23.3	chr8:1-607624	0.17238
Del	8p23.2	chr8:2080589-6255647	0.00070839
Del	9p23	chr9:7789607-12683402	0.00047434
Del	9p21.3	chr9:19440112-20649504	0.033574
Del	9p21.3	chr9:21855498-22438737	1.3309e-182
Del	9p21.3	chr9:22439926-25667214	0.011716
Del	9p21.1	chr9:27562512-28858209	0.078073
Del	9q12	chr9:38412124-70235619	0.13844
Del	10p12.31	chr10:1161824-51735574	0.11256
Del	10p15.2	chr10:1766485-3169967	0.033574
Del	10q11.23	chr10:52314091-53747935	0.070315
Del	10q21.3	chr10:65049604-68599244	0.13148
Del	10q23.1	chr10:82396255-85894629	0.0057577
Del	10q23.31	chr10:89567727-90024018	6.3205e-20
Del	10q26.13	chr10:126664979-127400271	0.074672
Del	11p15.5	chr11:1-3206404	0.004063
Del	12p13.1	chr12:12706086-12812399	0.083764
Del	12q14.1	chr12:57598655-61826561	0.007066
Del	13q13.1	chr13:1-47708275	0.15221
Del	13q14.3	chr13:47731768-59138002	2.5884e-10
Del	13q22.3	chr13:56611368-102500664	0.12468
Del	14q13.1	chr14:32371600-33463751	0.0012246
Del	14q32.33	chr14:104138780-106368585	4.3566e-05
Del	15q13.1	chr15:27197255-27779761	0.0043547
Del	16p12.2	chr16:14667484-28215440	0.20184
Del	16q24.2	chr16:48693043-88827254	0.036918
Del	17q11.2	chr17:26350862-26746744	0.013965
Del	19q13.33	chr19:49328643-56715789	0.0003866
Del	22q13.31	chr22:44744559-49691432	1.1171e-05

## Sheet: Arbitrated Peel-off
Peak Type	Cytoband	GISTIC Wide Peak	GISTIC q-value
Amp	1q32.1	chr1:202683648-202796430	7.753e-14
Amp	1q44	chr1:241498341-242804011	0.085719
Amp	2p11.2	chr2:88911125-89266853	1.1568e-29
Amp	3q26.32	chr3:180370284-180374938	0.0093644
Amp	4q12	chr4:54506016-54542609	8.5222e-35
Amp	7p14.3	chr7:31697222-33870848	0.15201
Amp	7p12.1	chr7:52638672-52763350	0.0071041
Amp	7p11.2	chr7:54931811-55023607	9.9711e-69
Amp	7p11.2	chr7:55192896-55237457	2.2833e-58
Amp	7p11.2	chr7:56533410-56551904	0.012613
Amp	7q21.2	chr7:91848605-92368284	0.025739
Amp	7q31.2	chr7:116121388-116128528	4.5641e-09
Amp	7q33	chr7:133102550-133123717	0.09538
Amp	7q34	chr7:141945501-141962184	0.0079019
Amp	7q35	chr7:145094861-145142626	0.16235
Amp	10p12.31	chr10:1-32166865	0.12227
Amp	11q24.2	chr11:126705775-126709192	0.00059877
Amp	12p13.32	chr12:4266037-4283277	0.077723
Amp	12q13.11	chr12:44900087-44925483	0.11106
Amp	12q13.13	chr12:50452742-50581408	0.19852
Amp	12q13.3	chr12:56035582-56057419	0.006717
Amp	12q13.3	chr12:56194980-56212013	7.4018e-09
Amp	12q14.1	chr12:56411663-56442647	1.8358e-35
Amp	12q14.1	chr12:56951397-56961481	0.050071
Amp	12q14.1	chr12:57565928-57598379	0.010732
Amp	12q14.1	chr12:59562971-59601854	0.0045172
Amp	12q14.1	chr12:60758704-60800636	0.11699
Amp	12q14.2	chr12:62850425-62947127	0.00073018
Amp	12q14.3	chr12:63492910-63553868	0.2093
Amp	12q14.3	chr12:64170512-64197722	0.075242
Amp	12q14.3	chr12:64487645-64529768	0.11543
Amp	12q14.3	chr12:65511762-65540471	0.093136
Amp	12q14.3	chr12:65874484-65951365	0.00023358
Amp	12q15	chr12:66822896-66834781	0.00051738
Amp	12q15	chr12:67172558-67226091	0.0023994
Amp	12q15	chr12:67457108-67509266	6.372e-26
Amp	12q15	chr12:68262468-68328705	0.027181
Amp	12q15	chr12:68947995-68960987	0.038038
Amp	12q15	chr12:69326660-69340416	0.0024285
Amp	14q32.33	chr14:104211782-106085594	0.0049426
Del	1p36.32	chr1:1-6190511	0.024066
Del	1p36.23	chr1:6682059-7947070	7.149e-09
Del	1p36.12	chr1:20981615-23221318	0.055006
Del	1p33	chr1:50652354-51478289	0.00016302
Del	1q41	chr1:212576739-224041893	0.092475
Del	3q13.31	chr3:116922698-120103518	0.18007
Del	3q29	chr3:191846674-198721754	0.099932
Del	4q34.3	chr4:1-191273063	0.24515
Del	6p25.3	chr6:1-430556	0.166
Del	6q24.2	chr6:144549216-145991965	0.0001163
Del	6q26	chr6:161613089-165618151	4.3524e-07
Del	8p23.3	chr8:1-607624	0.059486
Del	8p23.2	chr8:2080589-6255647	0.0021905
Del	9p23	chr9:7789607-12683402	1.7299e-05
Del	9p22.1	chr9:19440112-20338807	0.0082845
Del	9p21.3	chr9:19776372-20649504	0.00064395
Del	9p21.3	chr9:21855498-22438737	4.7463e-145
Del	9p21.3	chr9:22439926-25667214	8.1571e-07
Del	9p21.1	chr9:27562512-28858209	0.011711
Del	9q12	chr9:38412124-70235619	0.12468
Del	10p15.2	chr10:1766485-3169967	0.041247
Del	10q11.23	chr10:50413548-50565460	0.061814
Del	10q11.23	chr10:52314091-53747935	0.061814
Del	10q21.3	chr10:65049604-68599244	0.074672
Del	10q23.1	chr10:82396255-85894629	0.0021905
Del	10q23.31	chr10:89567727-90024018	7.8518e-17
Del	10q26.13	chr10:126664979-127400271	0.026808
Del	11p15.5	chr11:1-3206404	0.004063
Del	12p13.1	chr12:12706086-12812399	0.083764
Del	12q14.1	chr12:57598655-61826561	0.064979
Del	12q15	chr12:64847147-67368862	0.13844
Del	12q21.31	chr12:81391584-83778079	0.23443
Del	12q24.33	chr12:130898191-131014585	0.17238
Del	13q13.1	chr13:32246569-32575970	0.037605
Del	13q14.3	chr13:47731768-59138002	1.4339e-06
Del	13q22.3	chr13:56611368-102048824	0.0032158
Del	14q13.1	chr14:32371600-33463751	0.0088164
Del	14q32.13	chr14:34000679-106368585	0.11797
Del	14q32.33	chr14:104138780-106368585	0.011711
Del	15q13.1	chr15:27197255-27779761	0.013965
Del	15q21.1	chr15:28157324-49528292	0.19263
Del	16p12.2	chr16:14667484-28215440	0.20184
Del	16q24.2	chr16:48693043-88827254	0.036918
Del	17q11.2	chr17:26350862-26746744	0.013965
Del	19q13.33	chr19:49328643-56715789	0.083764
Del	19q13.42	chr19:49328643-63811651	0.166
Del	22q13.31	chr22:44744559-49691432	1.1171e-05
